# Supplementary material for: Is Prehospital Assessment of qSOFA Parameters Associated with Earlier Targeted Sepsis Therapy? A Retrospective Cohort Study
Source: J Clin Med. 2022 Jun 17;11(12):3501. doi: 10.3390/jcm11123501 (PMC9224632; doi:10.3390/jcm11123501)
Supplement: Supplementary file 1 [file jcm-11-03501-s001.zip]

Archive with 1 entries (1 files):
- jcm-1747731-supplementary.pdf
